# Supplementary material for: Non-canonical telomere protection role of FOXO3a of human skeletal muscle cells regulated by the TRF2-redox axis
Source: Commun Biol. 2023 May 25;6:561. doi: 10.1038/s42003-023-04903-1 (PMC10213016; doi:10.1038/s42003-023-04903-1)
Supplement: Supplementary file 4 — Supplementary Data 1 [file 42003_2023_4903_MOESM4_ESM.xlsx]

## Sheet: Fig1
Fig 1c
		shScr			shTERF2
		Mean	SD	N	Mean	SD	N
	NT	0.02712	0.09375	0.008097	0.02538	0.0781	0.07437
	EGCG	0.04695	0.07292	0.04444	0.1089	0.1429	0.08923
	NAC	0.07012	0.08333	0.06935	0.164	0.1806	0.1595
Fig 1e
	shScramble			shTERF2			shFOXO3a			shTERF2-shFOXO3a
	Mean	SD	N	Mean	SD	N	Mean	SD	N	Mean	SD	N
	0.07427	0.1303	30	0.06685	0.07726	30	0.07252	0.1121	30	0.1508	0.1026	30
	0.07217	0.1247	30	0.05787	0.09839	30	0.07082	0.0793	30	0.212	0.1737	30
	0.05673	0.1128	31	0.06789	0.09031	114	0.08938	0.1199	33	0.3186	0.4266	38
Fig 1g
	shScramble			shTERF2
	Mean	SD	N	Mean	SD	N
	16.12	7.692	31	20.49	8.871	37
	10.145	5.436	33	22.02	9.518	30
	13.245	2.98	33	21.823	8.5	33
Fig 1i
	shScramble			shTERF2
	Mean	SD	N	Mean	SD	N
	0.1569	0.4636	51	0.5882	1.236	51
	0.2115	0.4575	52	0.4231	0.7501	52
	0.25	0.5477	56	0.54	0.7616	50

## Sheet: Fig 2
Fig 2b
	siCtrl			siTERF2			siFOXO3a			siTERF2-siFOXO3a
	Mean	SD	N	Mean	SD	N	Mean	SD	N	Mean	SD	N
	0.2918	0.3392	30	0.322	0.193	30	0.183	0.1244	30	0.4601	0.2147	32
	0.1837	0.2761	31	0.3231	0.2599	33	0.2362	0.3506	33	0.448	0.2638	33
	0.1564	0.4778	34	0.4024	0.1825	35	0.2325	0.4053	35	0.5335	0.2353	34
Fig 2d
	DMSO			KU-55933			VE-821
	Mean	SD	N	Mean	SD	N	Mean	SD	N
	0.4123	0.3073	31	0.2717	0.2167	31	0.3739	0.2148	31
	0.3463	0.21	34	0.2443	0.132	35	0.3595	0.2378	33
	0.4022	0.1867	34	0.2349	0.1697	31	0.5152	0.205	35
Fig 2f
	siCtrl			siTRF2
	Mean	SD	N	Mean	SD	N
	0.3429	0.8828	70	0.4426	1.162	61
	0.3714	1.106	77	0.5147	0.9696	68
	0.3286	1.003	70	0.4054	0.8263	74

## Sheet: Fig 3
Fig 3b
	siCtrl NT			siFOXO3a NT			siCtrl Bleo			siFOXO3a Bleo			siCtrl UV			siFOXO3a UV			siCtrl Starved			siFOXO3a Starved
	Mean	SD	n	Mean	SD	n	Mean	SD	n	Mean	SD	n	Mean	SD	n	Mean	SD	n	Mean	SD	n	Mean	SD	n
	0.1986	0.4188	31	0.2138	0.1593	30	0.1346	0.12	35	0.3307	0.2199	32	0.2035	0.228	36	0.1997	0.1876	39	0.2119	0.2373	31	0.2316	0.5411	32
	0.2596	0.3087	33	0.2418	0.2484	34	0.1641	0.1416	30	0.273	0.1292	31	0.1998	0.572	34	0.09364	0.1572	32	0.2164	0.2228	31	0.2376	0.2705	34
	0.2039	0.261	36	0.1625	0.2673	32	0.1299	0.05355	30	0.3675	0.2003	34	0.4034	0.8283	56	0.147	0.1179	37	0.2773	0.3384	30	0.2835	0.2881	30
Fig 3c
		siCtrl			siFOXO3a
	NT	0.813876	1.08098	1.09942	2.49361	1.38025	0.914316
	Bleo	3.29353	3.14188	7.53964	8.35036	6.92945	11.5067
	UV	2.11535	1.32205	1.26848	1.4932	0.591648	1.52643
	Starved	1.25513	1.34007	1.85903	1.02683	1.18182	2.78075
Fig 3e
	NT			Bleo			UV			Starved
	Mean	SD	N	Mean	SD	N	Mean	SD	N	Mean	SD	N
	0.7887	0.8605	71	1.462	1.35	52	0.8361	1.067	61	0.5789	0.8893	48
	0.871	0.8462	31	1.548	1.338	41	0.75	0.8135	52	0.871	0.8848	51
	0.5316	0.9979	79	1.727	1.008	33	0.4681	0.7475	47	0.2366	0.6494	93

## Sheet: Fig 4
Fig 4c
	Empty			FOXO3a			ΔFH			ΔCR2C			ΔCR3
	Mean	SD	N	Mean	SD	N	Mean	SD	N	Mean	SD	N	Mean	SD	N
	0.1709	0.1036	35	0.1302	0.06075	34	0.1005	0.04194	31	0.1628	0.08493	32	0.1193	0.04078	36
	0.2235	0.08807	32	0.1111	0.0475	32	0.1213	0.03893	34	0.1503	0.07386	31	0.107	0.02724	30
	0.1805	0.06484	30	0.1016	0.07682	31	0.1033	0.0571	32	0.1629	0.07048	30	0.1204	0.0154	30
Fig 4d
	Empty			FOXO3a			ΔFH			ΔCR2C			ΔCR3
	Mean	SD	N	Mean	SD	N	Mean	SD	N	Mean	SD	N	Mean	SD	N
	7.979	3.609	47	16.87	8.374	46	16.68	6.985	40	6.735	7.573	34	58.81	27.47	36
	1.469	1.831	32	12.84	10.59	32	12.69	6.741	32	4.531	3.583	32	16.56	12.06	32
	1.714	1.903	35	11.2	12.03	30	9.5	8.599	32	4.161	3.023	31	18.61	6.275	31
Fig 4g
	shScramble-Empty	shTERF2-shFOXO3a-Empty	shTERF2-shFOXO3a-FOXO3a	shTERF2-shFOXO3a-ΔCR2C
	0	0.130435	0.0833333	0.173913
	0	0.235294	0	0.2
	0	0.153846	0.4	0.214286
	0	0.205882	0.142857	0
	0	0.214286	0	0
	0	0.1875	0.142857	0.166667
	0	0.0357143	0	0
	0	0.176471	0	0
	0	0	0	0.285714
	0	0.263158	0	0.25
	0.166667	0	0	0.333333
	0.5	0.125	0	0.214286
	0	0.1	0	0.25
	0	0.25	0.166667	0.25
	0.307692	0.15625	0.2	0
	0.25	0	0	0.25
	0	0.0816327	0	0.25
	0	0	0	0
	0	0	0.333333	0.148148
	0.117647	0	0	0.142857
	0	0	0	0.25
	0	0.121951	0	0.190476
	0	0.25	0	0.25
	0	0.151515	0	0.181818
	0	0	0	0.133333
	0	0	0	0
	0	0	0.172414	0
	0	0	0	0.25
	0	0.125	0	0.333333
	0	0.263158	0	0.222222
	0	0.222222	0	0
	0.5	0	0.166667	0.5
	0.1	0.176471	0.25	0
	0	0	0	0
	0	0.15	0	0
	0	0.1	0	0
	0	0.2	0	0.0909091
	0	0.136364	0	0.230769
	0	0.125	0	0.166667
				0.2
				0.153846
				0.166667
				0.05
				0.115385
				0.1

## Sheet: S1
Supp Fig 1a
		shScr			shTERF2
		Mean	SD	N	Mean	SD	N
	NT	0.1282	0.1563	0.1053	0.1136	0.3143	0.3871
	EGCG	0.25	0.1111	0.1333	0.5128	0.75	0.4706
	NAC	0.2813	0.1935	0.1935	1.125	1.485	1.5
Supp Fig 1b
		shScr			shTERF2
		Mean	SD	N	Mean	SD	N
	NT	1.718	1.313	0.8421	1.568	2	2.613
	EGCG	1.25	0.6667	0.9667	2.923	4.475	3.206
	NAC	2.625	1.645	0.9677	5.475	6.394	6.324
Supp Fig 1d
	shScramble			shTERF2			shFOXO3a			shTERF2-shFOXO3a
	Mean	SD	N	Mean	SD	N	Mean	SD	N	Mean	SD	N
	0.7333	1.258	30	1.2	1.627	30	0.8	1.064	30	3.933	3.685	30
	1.033	1.326	30	0.9333	1.23	30	1.933	1.911	30	6.767	4.049	30
	0.7419	1.154	31	1.351	1.463	114	1.576	1.48	33	6.289	3.697	38
Supp Fig 1e
	shScramble			shTERF2			shFOXO3a			shTERF2-shFOXO3a
	Mean	SD	N	Mean	SD	N	Mean	SD	N	Mean	SD	N
	5.767	7.108	30	12.5	10.55	30	9.167	8.167	30	29.73	17.68	30
	22.07	12.19	30	17.3	4.692	30	30.03	19.36	30	36.2	16.69	30
	20.42	11.99	31	23.95	9.564	114	25.73	15.77	33	29.5	14.23	38
Supp Fig 1f
	KU-55933			VE-821			KU-55933 + VE-821
	Mean	SD	N	Mean	SD	N	Mean	SD	N
	0.03461	0.1535	47	0.1862	0.1842	39	0.05202	0.1087	30
	0.06409	0.09507	41	0.1469	0.1534	38	0.07368	0.09632	32
	0.04859	0.17658	37	0.1756	0.1579	33	0.06471	0.09831	33
Supp Fig 1h
	shScramble	shTRF2	PLA probe alone	Ab FOXO3a alone	Ab TRF1 alone
	0	0	0	2	1
	0	0	0	0	2
	0	0	0	0	0
	0	6	0	0	0
	0	0	1	0	0
	0	0	1	0	0
	0	0	0	0	0
	1	0	0	0	0
	1	0	0	0	0
	0	0	0	0	0
	0	0	1	0	0
	0	0	0	0	0
	0	0	0	0	0
	0	2	0	0	0
	1	0	0	0	0
	2	0	0	0	0
	0	0	0	0	1
	0	0	1	0	0
	0	0	0	1	0
	0	2	1	1	0
	0	2	0	1	0
	0	0	0	0	0
	0	0	0	0	1
	0	0	0	0	0
	0	0	0	0	0
	0	0	0	0	0
	0	0	0	0	0
	0	1	0	0	0
	0	0	0	0	0
	0	0	0	0	0
	0	0	0	0	0
	0	0	0	0	0
	0	0	0	0	0
	0	0	0	0	0
	0	4	0	0	1
	0	3	0	0	0
	0	3	0	0	0
	0	0	0	0	0
	0	0	1	0	0
	0	0	0		0
	0	0	0		0
	0	1	0		0
	0	1	0		0
	1	1	0
	2	0	0
	0	0	0
	0	0	0
	0	2
	0	2
	0	0
	0	0
	2	0
	0	1
	1	0
	0	0
	0	1
	0	2
	0	0
	1	0
	0	0
	1	0
	0	1
	0	1
	0	0
	0	0
	0	0
	0	0
	0	0
	0	0
	0	0
	0	1
	0	3
	0	0
	0	2
	0	2
	0	0
	1	0
	0	1
	0	2
	0	2
	0	1
	0	0
	0	0
	0	0
	0	0
	0	0
	1	0
	0	0
	1	0
	1	0
	0	0
	0	0
	0	1
	0	0
	0	0
	1	0
	0	0
	1	0
	0	0
	0	0
	0	1
	0	0
	0	0
	0	0
	0	0
	0	1
	0	0
	0	1
	0	0
	0	0
	1	0
	0	0
	0	0
	0	0
	0	1
	0	0
	1	0
	0	0
	0	2
	0	2
	2	1
	2	0
	0	1
	0	0
	0	0
	0	0
	0	0
	0	1
	0	1
	1	0
	0	1
	1	1
	2	0
	1	0
	0	0
	0	0
	0	1
	0	3
	0	0
	0	0
	0	2
	0	2
	0	1
	0	0
	1	0
	0	0
	0	0
	0	1
	0	0
	0	2
	0	0
	0	1
	0	1
	0
	0
	0
	0
	1
	1

## Sheet: S2
Supp Fig 2a
	shScramble	shTERF2	shFOXO3a	shTERF2-shFOXO3a
	15.4884	13.931	3.07229	15.6769
	7.82353	31.2857	1.98571	23.8308
	4.03704	40.7368	14.9444	47.0845
	5.39759	35.76	6.94118	26.45
	2.60563	34.5789	5.9
	8.27957	41.7895
	2.57576	31.8511
		48.5778
Supp Fig 2c	NRF2
	shScramble	shTERF2	shFOXO3a	shTERF2-shFOXO3a
	1.03	0.954	0.86	0.993
	1.02	0.768	0.93	0.912
	1.09	0.915	0.855	0.703
	1.021	1.609	1.046	1.191
	1.01	1.743	0.883	0.86
	1.015	1.592	0.828	0.655
Supp Fig 2d	GSS
	shScramble	shTERF2	shFOXO3a	shTERF2-shFOXO3a
	1.03	0.951	0.889	0.924
	1.007	1.589	1.174	1.1974
	1.04	1.078	0.935	1.249
	1.002	1.302	0.903	1.02
	1.007	1.369	0.993	0.883
	1.028	0.992	0.884	0.894
Supp Fig 2e	BNIP3
	shScramble	shTERF2	shFOXO3a	shTERF2-shFOXO3a
	1.032	0.905	0.722	0.787
	1.002	0.828	0.726	0.684
	1.021	0.836	0.765	0.823
	1.003	0.82	0.695	0.901
	1.004	0.98	0.744	0.684
	1.002	0.779	0.674	0.8
Supp Fig 2f	PRDX1
	shScramble	shTERF2	shFOXO3a	shTERF2-shFOXO3a
	1.009	0.84	0.743	0.625
	1.042	1.759	0.704	1.14
	1.027	0.922	0.78	0.487
	1.002	1.496	0.838	0.8172
	1.012	1.661	0.987	1.609
	1.003	0.542	0.875	1.449
Supp Fig 2g	SOD2
	shScramble	shTERF2	shFOXO3a	shTERF2-shFOXO3a
	1.041	1.9	0.362	0.329
	1.023	1.363	0.342	0.358
	1.026	1.604	0.276	0.255
	1.006	0.826	0.345	0.429
	1.026	2.182	0.293	0.43
	1.002	1.751	0.279	0.312
Supp Fig 2H	CAT
	shScramble	shTERF2	shFOXO3a	shTERF2-shFOXO3a
	1.042	0.168	0.513	0.188
	1.044	0.161	0.318	0.252
	1.006	0.783	0.268	0.719
	1.003	0.465	0.426	0.589
	1.037	0.691	0.439	0.42
	1.018	0.873	0.402	0.571

## Sheet: S3
Supp Fig 3a
	shScramble			shTERF2
	Mean	SD	N	Mean	SD	N
	18.77	17.91	30	85.07	50.79	30
	15.5	7.133	30	78.87	32.24	30
	13.2	7.203	30	73.87	30.71	30
Supp Fig 3c
	shScramble	shTERF2
	1.36216	1.84734
	1.33399	2.60496
	1.11922	2.443
	1.15163	1.8794
Supp Fig 3e
	Fetuses	Young Adults	Elders
	0.943983	1.82849	1.39416
	1.1881	3.52897	2.60921
	0.724944	1.68499	1.8692
	0.174744	0.698829	1.77145
	0.368524	1.2685	2.64348
	0.644	0.915702	3.62173
	0.00114167	0.972285	3.37
	0.025673	1.13186	1.98642
	0.0889157	1.465	2.65
	0.05537	0.250833	3.0354
	0.122606	0.665345	3.97053
	0.0679	0.345	4.2354
		0.837651	1.62709
		1.43927	2.6557
		0.527432	3.97906
		0.774471	2.569
		0.934311	3.21332
		0.432
		1.95881
		2.3
		0.35442
		1.2
Supp Fig 3f
	X	Mean	SD	N
	0.25	0.09525	0.0547	4
	0.41	0.07214	0.03354	4
	0.41	0.01341	0.02454	4
	0.68	0.5063	0.2754	4
	0.68	0.7579	0.4324	4
	17	0.961	0.332	4
	17	1.19	0.2902	4
	18	0.42	0.251	4
	18	0.7772	0.8456	4
	19	0.6832	0.5024	4
	24	1.138	0.6016	4
	27	2.129	0.3412	4
	35	2.347	1.1844	4
	60	2.754	1.3614	4
	65	4.103	0.2648	4
	68	2.891	0.6444	4
	69	2.557	0.6126	4
	71	3.212	0.5866	4
	71	0.651	0.247	4
	72	1.911	0.5086	4

## Sheet: S4
Supp Fig 4b
	siCtrl	siTRF2
	1.00883	0.892619
	1.00174	0.99193
	1.0089	0.763789
	1.02266	1.45283
	1.00839	1.00596
Supp Fig 4c
		siCtrl			siTRF2
		0.3429	0.3714	0.3286	0.4426	0.5147	0.4054
	FOXO3a alone	0.09091	0.02326	0	0.1429	0.1702	0.02381
	TRF1 alone	0.06522	0.1633	0.1163	0.1	0.1163	0.09302
	PLA probe alone	0.122	0.06818	0.08511	0.06522	0.1	0.08333
Supp Fig 4e
		Nuclear			Cytoplasmic			Both
		Mean	SD	N	Mean	SD	N	Mean	SD	N
	siCtrl	20.9877	10.5263	12.3288	33.3333	32.8947	38.3562	45.679	56.5789	46.5753
	siTRF2	14.2857	20.8333	17.7215	24.6753	29.1667	30.3797	61.039	50	49.3671
Supp Fig 4f
	TRF2								RAP1								TPP1
	siCtrl			siTRF2					siCtrl			siRAP1					siCtrl			siTPP1
	Mean	SD	N	Mean	SD	N			Mean	SD	N	Mean	SD	N			Mean	SD	N	Mean	SD	N
	1.007	0.169	3	0.196	0.142	3			1.006	0.161	3	0.31	0.045	3			1.007	0.17	3	0.331	0.192	3
	1.142	0.187	3	0.324	0.225	3			1.181	0.154	3	0.359	0.057	3			1.194	0.191	3	0.554	0.187	3
	0.846	0.084	3	0.172	0.186	3			0.928	0.148	3	0.264	0.024	3			0.83	0.167	3	0.146	0.182	3
	TRF1								POT1								TIN2
	siCtrl			siTRF1					siCtrl			siPOT1					siCtrl			siTIN2
	Mean	SD	N	Mean	SD	N			Mean	SD	N	Mean	SD	N			Mean	SD	N	Mean	SD	N
	1.021	0.296	3	0.088	0.193	3			1.007	0.169	3	0.079	0.194	3			1.013	0.228	3	0.045	0.169	3
	0.723	0.158	3	0.341	0.081	3			1.175	0.173	3	0.274	0.185	3			1.243	0.154	3	0.216	0.164	3
	1.299	0.273	3	0.006	0.054	3			0.821	0.154	3	0.003	0.179	3			0.735	0.009	3	0.034	0.972	3
Supp Fig 4h
		siCtrl			siFOXO3a
	siCtrl	0.239038	0.2578	0.176288	0.230848	0.19275	0.179836
	siPOT1	0.46458	0.617871	0.394571	0.48296	0.578031	0.490127
	siRAP1	0.297917	0.543001	0.155613	0.228355	0.180001	0.378102
	siTIN2	0.534442	0.638832	0.551245	0.449551	0.488734	0.52305
	siTPP1	0.454605	0.585491	0.429842	0.383615	0.454134	0.36983
	siTRF1	0.582271	0.69574	0.50159	0.518321	0.67467	0.437462
	siTRF2	0.322587	0.300127	0.332416	0.453972	0.51203	0.459057

## Sheet: S5
Supp Fig 5a
	DMSO			KU-55933			VE-821
	Mean	SD	N	Mean	SD	N	Mean	SD	N
	0.237	0.151	30	0.1289	0.04926	30	0.197	0.1546	34
	0.2256	0.192	33	0.12	0.07586	31	0.2074	0.187	35
	0.229	0.1754	32	0.1268	0.0601	32	0.2204	0.1645	33
Supp Fig 5c
		Nuclear		Cytoplasmic		Both
	NT	9.09091	13.0435	69.0909	47.8261	20	36.9565
	Bleo	43.9024	35.1351	14.6341	13.5135	41.4634	51.3514
	UV	3.50877	2.08333	57.8947	58.3333	38.5965	39.5833
	Starvation	100	73.5849	0	0	0	26.4151
Supp Fig 5e
	NT			FOXO3a alone			TRF2 alone			PLA probe alone
	Mean	SD	N	Mean	SD	N	Mean	SD	N	Mean	SD	N
	0.8333	0.9499	30	0.2069	0.4123	29	0.1429	0.3563	28	0.3667	0.4901	30
	0.7419	0.8551	31	0.129	0.3408	31	0.2	0.5509	30	0.06452	0.2497	31
	0.6417	0.942	120	0.1842	0.3929	38	0.1739	0.4855	46	0.15	0.3616	40
Supp Fig 5f
	siCtrl			siCtrl-Bleo			siFOXO1			siFOXO1-Bleo			siFOXO3			siFOXO3-Bleo			siFOXO4			siFOXO4-Bleo
	Mean	SD	N	Mean	SD	N	Mean	SD	N	Mean	SD	N	Mean	SD	N	Mean	SD	N	Mean	SD	N	Mean	SD	N
	0.06622	0.1399	37	0.09358	0.05598	30	0.07487	0.1962	38	0.0894	0.04915	30	0.03401	0.08111	40	0.142	0.05462	30	0.05561	0.1132	40	0.08307	0.05896	29
	0.01351	0.0822	37	0.06747	0.07564	31	0.1037	0.2794	41	0.07003	0.05134	30	0.04444	0.2084	45	0.1257	0.1268	36	0.05556	0.1974	30	0.06981	0.03758	13

## Sheet: S6
Supp Fig 6b							Supp Fig 6c							Supp Fig 6d							Supp Fig 6e							Supp Fig 6f
	shScramble-Empty	shTERF2-shFOXO3a-Empty	shTERF2-shFOXO3a-FOXO3a	shTERF2-shFOXO3a-ΔCR2C				shScramble-Empty	shTERF2-shFOXO3a-Empty	shTERF2-shFOXO3a-FOXO3a	shTERF2-shFOXO3a-ΔCR2C				shScramble-Empty	shTERF2-shFOXO3a-Empty	shTERF2-shFOXO3a-FOXO3a	shTERF2-shFOXO3a-ΔCR2C				shScramble-Empty	shTERF2-shFOXO3a-Empty	shTERF2-shFOXO3a-FOXO3a	shTERF2-shFOXO3a-ΔCR2C				shScramble-Empty	shTERF2-shFOXO3a-Empty	shTERF2-shFOXO3a-FOXO3a	shTERF2-shFOXO3a-ΔCR2C
	0	6	1	4				0	46	12	23				0	4	2	1				0	33	19	3				0	0.121212	0.105263	0.333333
	0	4	0	1				0	17	8	5				0	0	1	2				0	0	10	5				0	0	0.1	0.4
	0	2	2	3				0	13	5	14				0	7	0	4				0	39	1	12				0	0.179487	0	0.333333
	0	7	1	0				0	34	7	1				1	2	0	1				21	17	1	10				0.047619	0.117647	0	0.1
	0	3	0	0				1	14	1	1				0	0	0	1				0	9	0	7				0	0	0	0.142857
	0	3	1	1				0	16	7	6				2	1	0	0				13	11	0	0				0.153846	0.0909091	0	0
	0	1	0	0				0	28	8	4				0	5	0	0				2	26	0	4				0	0.192308	0	0
	0	3	0	0				0	17	5	0				0	8	0	0				0	31	0	2				0	0.258065	0	0
	0	0	0	2				0	0	1	7				0	3	0	4				0	28	0	21				0	0.107143	0	0.190476
	0	5	0	2				0	19	1	8				1	0	0	0				6	6	4	3				0.166667	0	0	0
	1	0	0	1				6	5	0	3				1	2	1	1				24	13	8	7				0.041667	0.153846	0.125	0.142857
	1	1	0	3				2	8	0	14				0	2	0	3				1	29	1	15				0	0.0689655	0	0.2
	0	2	0	3				0	20	2	12				0	3	0	1				2	28	0	9				0	0.107143	0	0.111111
	0	1	1	2				0	4	6	8				0	0	0	1				2	4	0	6				0	0	0	0.166667
	4	5	3	0				13	32	15	0				1	2	0	1				3	16	7	13				0.333333	0.125	0	0.076923
	1	0	0	1				4	2	0	4				0	4	0	1				0	35	0	4				0	0.114286	0	0.25
	0	4	0	1				0	49	0	4				0	5	0	1				2	34	1	8				0	0.147059	0	0.125
	0	0	0	0				0	0	0	0				0	3	0	2				2	21	1	19				0	0.142857	0	0.105263
	0	0	1	4				0	2	3	27				2	4	1	3				12	23	5	22				0.166667	0.173913	0.2	0.136364
	2	0	0	1				17	0	0	7				1	1	0	0				7	1	0	0				0.142857	1	0	0
	0	0	0	3				0	0	0	12				0	0	0	1				0	1	0	2				0	0	0	0.5
	0	5	0	4				0	41	0	21				0	1	1	2				0	1	2	7				0	1	0.5	0.285714
	0	1	0	5				0	4	0	20				0	2	1	0				0	9	15	11				0	0.222222	0.066667	0
	0	5	0	2				0	33	0	11				0	0	1	0				0	0	4	8				0	0	0.25	0
	0	0	0	2				0	0	0	15				0	6	0	1				0	39	0	3				0	0.153846	0	0.333333
	0	0	0	0				0	0	1	0				0	2	0	3				8	24	0	0				0	0.0833333	0	0
	0	0	5	0				0	0	29	0				1	0	0	0				9	0	0	4				0.111111	0	0	0
	0	0	0	1				0	0	0	4				0	0	1	0				0	0	5	8				0	0	0.2	0
	0	2	0	1				0	16	3	3				0	6	0	1				0	22	1	1				0	0.272727	0	1
	0	5	0	2				0	19	4	9				0	5	0	0				0	42	0	2				0	0.119048	0	0
	0	4	0	0				0	18	2	0				0	4	0	0				0	33	12	6				0	0.121212	0	0
	1	0	2	1				2	1	12	2				0	0	0	2				0	4	0	0				0	0	0	0
	1	3	1	0				10	17	4	0				0	2	0	4				0	21	1	7				0	0.0952381	0	0.571429
	0	0	0	0				16	13	0	1					0	1	1					12	4	4					0	0.25	0.25
	0	3	0	0				0	20	0	0					0	0	0					15	0	1					0	0	0
	0	2	0	0				0	20	0	0					3		0					31		0					0.0967742		0
	0	5	0	2				0	25	0	22					1		2					17		6					0.0588235		0.333333
	0	3	0	3				0	22	0	13
	0	1	0	1				0	8	2	6
				3							15
				4							26
				2							12
				1							20
				3							26
				1							10
